# Supplementary material for: 3DeFDR: statistical methods for identifying cell type-specific looping interactions in 5C and Hi-C data
Source: Genome Biol. 2020 Aug 28;21:219. doi: 10.1186/s13059-020-02061-9 (PMC7496221; doi:10.1186/s13059-020-02061-9)
Supplement: Supplementary file 1 — Additional file 1: Table S1. 5C datasets analyzed in this study. [file 13059_2020_2061_MOESM1_ESM.xlsx]

## Sheet: Sheet1
Cell Type	Sample	Reference	Accession number
mES (V6.5) in 2i/LIF media	ES 2i, Rep 1	Beagan et al. 2017	GSM2259911
mES (V6.5) in 2i/LIF media	ES 2i, Rep 2	Beagan et al. 2017	GSM2259912
mES (V6.5) in serum/LIF media	ES Serum, Rep 1	Beagan et al. 2017	GSM2259913
mES (V6.5) in serum/LIF media	ES Serum, Rep 2	Beagan et al. 2017	GSM2259914
Primary NPCs	NPC, Rep 1	Beagan et al. 2017	GSM2259915
Primary NPCs	NPC, Rep 1	Beagan et al. 2017	GSM2259916
