# Supplementary material for: 3DeFDR: statistical methods for identifying cell type-specific looping interactions in 5C and Hi-C data
Source: Genome Biol. 2020 Aug 28;21:219. doi: 10.1186/s13059-020-02061-9 (PMC7496221; doi:10.1186/s13059-020-02061-9)
Supplement: Supplementary file 4 — Additional file 4: Table S3. Correlations between real and simulated 5C replicates. [file 13059_2020_2061_MOESM4_ESM.xlsx]

## Sheet: Sheet2
		Mean correlation between real replicates
		ES-2i	ES-Serum	NPC
		0.925	0.933	0.885
Interreplicate variance weight		Mean correlation between simulated replicates
Predicted	Observed	ES-2i	ES-Serum	NPC
0	1	0.929	0.933	0.903
0.25	0.75	0.94	0.942	0.917
0.5	0.5	0.947	0.949	0.926
0.75	0.25	0.953	0.953	0.934
1	0	0.959	0.958	0.943
1	1	0.912	0.916	0.88
0	2	0.892	0.9	0.857
2	0	0.923	0.921	0.9
