# Supplementary material for: 3DeFDR: statistical methods for identifying cell type-specific looping interactions in 5C and Hi-C data
Source: Genome Biol. 2020 Aug 28;21:219. doi: 10.1186/s13059-020-02061-9 (PMC7496221; doi:10.1186/s13059-020-02061-9)
Supplement: Supplementary file 5 — Additional file 5: Table S4. ChIP-seq datasets analyzed in this study. [file 13059_2020_2061_MOESM5_ESM.xlsx]

## Sheet: Sheet1
Target protein	CTCF	CTCF	CTCF	H3K27ac	H3K27ac
Cell type	mES (V6.5) in 2i/LIF media	mES (V6.5) in serum/LIF media	Primary NPCs	mES (V6.5)	ES-derived NPC
Mapped test ChIP-seq reads after downsampling	11000000	11000000	11000000	7000000	7000000
Test ChIP-seq reference	Beagan et al. 2017	Beagan et al. 2017	Beagan et al. 2017	Creyghton et al. 2010	Creyghton et al. 2010
Test sample GEO accession number	GSM2259905	GSM2259907	GSM2259909	GSM594579	GSM594585
Control samples	mES (V6.5) in 2i/LIF whole cell extract	mES (V6.5) in serum/LIF whole cell extract	Primary NPCs whole cell extract	V6.5 whole cell extract	NPC whole cell extract
Mapped control ChIP-seq reads after downsampling	15000000	15000000	15000000	7000000	7000000
Control sample GEO accession number	GSM2259906	GSM2259908	GSM2259910	GSM594599	GSM883648
