# Supplementary material for: 3DeFDR: statistical methods for identifying cell type-specific looping interactions in 5C and Hi-C data
Source: Genome Biol. 2020 Aug 28;21:219. doi: 10.1186/s13059-020-02061-9 (PMC7496221; doi:10.1186/s13059-020-02061-9)
Supplement: Supplementary file 6 — Additional file 6: Table S5. Hi-C datasets analyzed in this study. [file 13059_2020_2061_MOESM6_ESM.xlsx]

## Sheet: Sheet1
Cell Type	Sample	Reference	Accession number
Mouse ES cells	ES Serum, Rep 1	Bonev et al. 2017	GSM2533818
Mouse ES cells	ES Serum, Rep 2	Bonev et al. 2017	GSM2533819
Mouse ES cells	ES Serum, Rep 3	Bonev et al. 2017	GSM2533820
Mouse ES cells	ES Serum, Rep 4	Bonev et al. 2017	GSM2533821
In vitro differentiated NPCs	NPC, Rep 1	Bonev et al. 2017	GSM2533822
In vitro differentiated NPCs	NPC, Rep 2	Bonev et al. 2017	GSM2533823
In vitro differentiated NPCs	NPC, Rep 3	Bonev et al. 2017	GSM2533824
In vitro differentiated NPCs	NPC, Rep 4	Bonev et al. 2017	GSM2533825
